# Supplementary material for: Can multi-cropping affect soil microbial stoichiometry and functional diversity, decreasing potential soil-borne pathogens? A study on European organic vegetable cropping systems
Source: Front Plant Sci. 2022 Sep 27;13:952910. doi: 10.3389/fpls.2022.952910 (PMC9552534; doi:10.3389/fpls.2022.952910)
Supplement: Supplementary file 1 [file Data_Sheet_1.zip]

Archive with 4 entries (4 files):
- Supplementary Material/Supplementary Material 1.JPEG
- Supplementary Material/Supplementary Material 2.xlsx
- Supplementary Material/Supplementary Material 3.xlsx
- Supplementary Material/Supplementary Material 4.docx
