# Supplementary material for: Can multi-cropping affect soil microbial stoichiometry and functional diversity, decreasing potential soil-borne pathogens? A study on European organic vegetable cropping systems
Source: Front Plant Sci. 2022 Sep 27;13:952910. doi: 10.3389/fpls.2022.952910 (PMC9552534; doi:10.3389/fpls.2022.952910)
Supplement: Supplementary file 1 [file Data_Sheet_1.zip › Supplementary Material/Supplementary Material 2.xlsx]

## Sheet: Foglio1
Gene	Primer name	Primer sequence	biblio
Bacteria 16S rRNA	S-D-Bact-0341-b-S-17	5′-CCTACGGGNGGCWGCAG-3′	Klindworth, A.; Pruesse, E.; Schweer, T.; Peplies, J.; Quast, C.; Horn, M.; Glöckner, F.O. Evaluation of general 16S ribosomal RNA gene PCR primers for classical and next-generation sequencing-based diversity studies. Nucleic Acids Res. 2013, 41, 1–11, doi:10.1093/nar/gks808.
Bacteria 16S rRNA	S-D-Bact-0785-a-A-21	5′-GACTACHVGGGTATCTAATCC-3′	Klindworth, A.; Pruesse, E.; Schweer, T.; Peplies, J.; Quast, C.; Horn, M.; Glöckner, F.O. Evaluation of general 16S ribosomal RNA gene PCR primers for classical and next-generation sequencing-based diversity studies. Nucleic Acids Res. 2013, 41, 1–11, doi:10.1093/nar/gks808.
Fungi ITS	fITS7b	5’- GTGAATCATCRAATYTTTG-3’	Ihrmark, K.; Bödeker, I.T.M.; Cruz-Martinez, K.; Friberg, H.; Kubartova, A.; Schenck, J.; Strid, Y.; Stenlid, J.; Brandström-Durling, M.; Clemmensen, K.E.; Bjo¨ rn D. Lindahl New primers to amplify the fungal ITS2 region - evaluation by 454-sequencing of artificial and natural communities. FEMS Microbiol. Ecol. 2012, 82, 666–677, doi:10.1111/j.1574-6941.2012.01437.x.
Fungi ITS	ITS4NGSr	5’- TTCCTSCGCTTATTGATATGC-3’	Leho Tedersoo,*† Mohammad Bahram,† Sergei Põlme, Urmas Kõljalg, Nourou S. Yorou, Ravi Wijesundera, Luis Villarreal Ruiz, Aída M. Vasco-Palacios, Pham Quang Thu, Ave Suija, Matthew E. Smith, Cathy Sharp, Erki Saluveer, Alessandro Saitta, Miguel Rosas, Taav, K.A. Global diversity and geography of soil fungi. Science 2014, 346, 1052–1053, doi:10.1126/science.1256688.
