# Supplementary material for: Can multi-cropping affect soil microbial stoichiometry and functional diversity, decreasing potential soil-borne pathogens? A study on European organic vegetable cropping systems
Source: Front Plant Sci. 2022 Sep 27;13:952910. doi: 10.3389/fpls.2022.952910 (PMC9552534; doi:10.3389/fpls.2022.952910)
Supplement: Supplementary file 1 [file Data_Sheet_1.zip › Supplementary Material/Supplementary Material 3.xlsx]

## Sheet: counts_Fungi_CREA_PHYLUM
Repository : https://creagov.sharepoint.com/:x:/r/sites/SUREVEG_Data_elab/Documenti%20condivisi/General/submission%20frontiers/SM2_Trinchera%20et%20al.xlsx?d=w8fc7d2d79c92464ba6bb0a3a014b7e0a&csf=1&web=1&e=wjnr0R
	Label	Plot	Crop	Cropping_System	Blocco*	Aphelidiomycota	Ascomycota	Basidiobolomycota	Basidiomycota	Blastocladiomycota	Chytridiomycota	Entomophthoromycota	Glomeromycota	Kickxellomycota	Monoblepharomycota	Mortierellomycota	Mucoromycota	Olpidiomycota	Rozellomycota	Total counts
ID1744.ITS.G07.07_S99	7	3	faba bean	MC	1	0	44193	0	4164	0	3289	4	360	0	3	6759	98	3	0	58873
ID1744.ITS.G08.08_S100	8	6	faba bean	MC	2	0	10809	17	1392	0	501	0	50	19	0	2655	21	0	0	15464
ID1744.ITS.G09.09_S101	9	9	faba bean	MC	3	0	30381	0	10305	0	1740	0	159	0	0	2653	102	0	11	45351
ID1744.ITS.G10.10_S102	10	12	faba bean	SC	1	0	18639	0	754	0	134	0	0	0	0	163	9	0	0	19699
ID1744.ITS.G11.11_S103	11	15	faba bean	SC	2	0	8972	0	3182	0	151	0	0	37	0	1130	232	3	0	13707
ID1744.ITS.G12.12_S104	12	18	faba bean	SC	3	2	9735	0	1955	0	184	0	127	0	0	4530	117	0	0	16650
ID1744.ITS.H01.13_S105	13	23	tomato	MC	1	4	15036	0	12468	0	226	0	3	0	2	1697	35	3	0	29474
ID1744.ITS.H02.14_S106	14	28	tomato	MC	2	24	11882	0	2895	0	226	0	3	0	0	2512	62	0	0	17604
ID1744.ITS.H03.15_S107	15	33	tomato	MC	3	0	26576	40	46955	0	167	0	0	0	0	644	15	12	7	74416
ID1744.ITS.H04.16_S108	16	38	tomato	SC	1	0	42432	0	51074	0	24	0	2	0	0	504	51	0	0	94087
ID1744.ITS.H05.17_S109	17	43	tomato	SC	2	8	8127	0	22535	0	0	0	0	0	0	68	0	0	0	30738
ID1744.ITS.H06.18_S110	18	48	tomato	SC	3	34	41808	0	4689	8	475	0	8	0	0	1610	35	0	2	48669
				* Composite sample of 4 sub-replicate/block (Orrù et al, 2021)

## Sheet: counts_Bac_CREA_PHYLUM
Repository : https://creagov.sharepoint.com/:x:/r/sites/SUREVEG_Data_elab/Documenti%20condivisi/General/submission%20frontiers/SM2_Trinchera%20et%20al.xlsx?d=w8fc7d2d79c92464ba6bb0a3a014b7e0a&csf=1&web=1&e=wjnr0R
	Label	Plot	Crop	Cropping_System	Block*	Acidobacteria	Actinobacteria	Armatimonadetes	Bacteroidetes	Calditrichaeota	Chlamydiae	Chloroflexi	Cyanobacteria	Deinococcus-Thermus	Dependentiae	Elusimicrobia	Entotheonellaeota	Euryarchaeota	Fibrobacteres	Firmicutes	Gemmatimonadetes	Halanaerobiaeota	Hydrogenedentes	Latescibacteria	Nitrospirae	Omnitrophicaeota	Patescibacteria	Planctomycetes	Proteobacteria	Rokubacteria	Spirochaetes	Tenericutes	Thaumarchaeota	Thermotogae	Verrucomicrobia	TOTAL COUNTS
ID1744.16S.C07.7_S27	7	3	faba bean	MC	1	20247	10847	2088	22271	0	39	7429	742	5	19	91	126	0	20	1892	4300	4	16	323	266	5	2957	14877	43934	339	0	67	66	19	13919	146908
ID1744.16S.C08.8_S28	8	6	faba bean	MC	2	6138	7782	307	22365	0	6	1210	43	0	15	23	32	0	0	2603	859	0	0	72	111	0	968	2258	43334	53	0	0	0	9	2624	90812
ID1744.16S.C09.9_S29	9	9	faba bean	MC	3	14532	8900	1657	23124	0	15	6029	349	3	6	122	89	0	0	2253	3072	4	41	248	295	0	11875	9892	37591	302	8	25	26	27	11089	131574
ID1744.16S.C10.10_S30	10	12	faba bean	SC	1	6152	15231	633	25091	0	49	2901	1028	56	33	20	17	0	0	766	845	0	14	12	114	0	3966	5300	65292	14	0	16	0	12	8240	135802
ID1744.16S.C11.11_S31	11	15	faba bean	SC	2	972	8406	91	40745	0	3	147	11	0	10	0	0	0	0	2937	89	0	2	0	12	0	387	582	82035	11	0	0	0	0	2790	139230
ID1744.16S.C12.12_S32	12	18	faba bean	SC	3	7828	7245	441	20401	0	8	1448	61	0	17	0	23	0	0	1254	916	6	0	116	127	0	671	2785	69148	100	0	0	9	0	3815	116419
ID1744.16S.D01.13_S33	13	23	tomato	MC	1	8205	26376	213	15868	0	42	4363	233	32	16	8	84	0	0	2731	1050	0	7	75	279	0	1456	2514	22354	198	0	0	44	0	1522	87670
ID1744.16S.D02.14_S34	14	28	tomato	MC	2	17585	27411	390	9647	0	19	8542	341	26	48	33	99	0	0	4277	2104	5	0	87	641	0	621	6437	32122	314	0	0	92	21	4101	114963
ID1744.16S.D03.15_S35	15	33	tomato	MC	3	12402	55920	419	22903	0	63	6159	724	95	35	0	57	15	0	6491	1812	0	6	46	313	0	3658	4129	43417	199	0	0	62	25	2888	161838
ID1744.16S.D04.16_S36	16	38	tomato	SC	1	22157	50021	675	23456	0	82	10929	262	39	5	46	111	0	0	19843	3301	9	23	247	719	0	1608	6584	60232	462	0	0	160	27	4361	205359
ID1744.16S.D05.17_S37	17	43	tomato	SC	2	5811	37877	332	41031	0	25	3448	326	55	6	0	23	12	0	5589	709	0	0	6	138	0	2480	1977	47475	117	0	0	28	10	1283	148758
ID1744.16S.D06.18_S38	18	48	tomato	SC	3	16637	26751	429	21989	0	54	8918	923	54	15	0	66	0	0	3887	1835	6	3	47	551	0	2809	4877	35472	223	0	0	68	22	3672	129308
				* Composiite sample of 4 sub-replicate/block (Orrù et al, 2021)

## Sheet: counts_Fungi_ILVO_PHYLUM
Repository : https://creagov.sharepoint.com/:x:/r/sites/SUREVEG_Data_elab/Documenti%20condivisi/General/submission%20frontiers/SM2_Trinchera%20et%20al.xlsx?d=w8fc7d2d79c92464ba6bb0a3a014b7e0a&csf=1&web=1&e=wjnr0R
Label	Plot_Number	Crop	Cropping_System	Block*	Aphelidiomycota	Ascomycota	Basidiobolomycota	Basidiomycota	Chytridiomycota	Entomophthoromycota	Entorrhizomycota	Glomeromycota	Kickxellomycota	Monoblepharomycota	Mortierellomycota	Mucoromycota	Olpidiomycota	Rozellomycota	total_counts
1	1.03	Celeriac	MC	1	108	13678.4	0	4209.6	428.6	26.8	0	215.2	0	1.2	5484.8	76.6	1.4	28.6	24259.2
2	1.06	Leek	MC	1	67.6	17121.4	7.4	3932.2	823.6	0	0	27.2	0	1.8	6234.2	345.6	0	27.2	28588.2
3	1.09	Celeriac	SC	1	61.4	15181	3.8	4485.8	506.6	0	0	259.2	0	4.8	7506.6	224	1.8	34.8	28269.8
4	1.09	Leek	SC	1	48.4	20112.2	9.8	3617.6	724	0	0	49.6	0	1.4	5678.6	264	5.2	16.6	30527.4
5	2.03	Celeriac	MC	2	63	14944.8	0	4735.4	377.6	2	0	54.8	9	0	5746.6	67	0.8	76.8	26077.8
6	2.06	Leek	MC	2	59.8	15232.2	0	3561.8	726.6	0	0	15.4	0	0	6378.8	289.4	1.2	36	26301.2
7	2.09	Celeriac	SC	2	69.8	15469.6	0	5367	1236.6	6.8	0	68.8	0	2.4	5225	126.6	0	28.4	27601
8	2.09	Leek	SC	2	48.2	17814.6	6.8	4906.4	1055.8	4.8	0	18.8	3.8	3	7017.6	342.8	1.4	45	31269
9	3.03	Celeriac	MC	3	41.8	12411	0	2622.4	796	0	0.6	79.8	0	0	5071.4	86.2	0	24.2	21133.4
10	3.06	Leek	MC	3	86	13796	0	3198.4	805	0	0	9.6	0	1.2	6310.8	283.8	31.6	28.4	24550.8
11	3.09	Celeriac	SC	3	68.6	15218.8	0	3242.6	1032.8	0	0	138.2	0	4.2	4745.6	74.2	17	24	24566
12	3.09	Leek	SC	3	57.8	17768.4	0	5300.6	908.2	0	0	42.4	0	1.4	6022.4	144.2	0	27.6	30273
			* Composite sample of 4 sub-replicate/block (Orrù et al, 2021)

## Sheet: counts_Bac_ILVO_PHYLUM
Repository : https://creagov.sharepoint.com/:x:/r/sites/SUREVEG_Data_elab/Documenti%20condivisi/General/submission%20frontiers/SM2_Trinchera%20et%20al.xlsx?d=w8fc7d2d79c92464ba6bb0a3a014b7e0a&csf=1&web=1&e=wjnr0R
	Plot_Number	Crop	Cropping_System	Block*	Acidobacteria	Actinobacteria	Armatimonadetes	Bacteroidetes	Chlamydiae	Chloroflexi	Cyanobacteria	Deinococcus-Thermus	Dependentiae	Elusimicrobia	Epsilonbacteraeota	Euryarchaeota	Fibrobacteres	Firmicutes	Gemmatimonadetes	Halanaerobiaeota	Hydrogenedentes	Kiritimatiellaeota	Latescibacteria	Nanoarchaeaeota	Nitrospirae	Omnitrophicaeota	Patescibacteria	Planctomycetes	Proteobacteria	Rokubacteria	Spirochaetes	Tenericutes	Thaumarchaeota	Verrucomicrobia	Zixibacteria	total_counts
1	1.03	Celeriac	MC	1	2594.2	5150	87	2180.6	58.2	2055.4	380.2	7.8	4	40.6	0	4.8	16.2	928.6	626.8	17.8	1.4	0	154.2	0	229.6	0	247.4	1583	10678.8	236	0	0	0	1563.6	0	28846.2
2	1.06	Leek	MC	1	2898.8	5928.6	129.2	4214.4	46.8	2388.4	512	0	3.4	46	0	1	16.8	1268	1041	9.2	7.2	1	214.4	0	238.6	0.4	674.6	2059.6	12591.4	200.4	1	0	0.6	1624.6	0	36117.4
3	1.09	Celeriac	SC	1	3055	4366.8	77.2	3015.6	66	1984	214.4	0	5.2	42	0	2.2	11.4	989	760.6	14.4	2.8	0	195.4	0	303.4	0	327	1723.8	13513.4	313.6	1	0	0.6	1871.8	3.6	32860.2
4	1.09	Leek	SC	1	2477.8	5612.8	79.6	3497.8	50.2	1972.4	343.8	0	3.2	35.2	0	3.8	29	1564.8	826.6	18.8	2.4	0	175.2	0	176.4	0.6	350.2	1845.4	10048.8	218.4	2.8	0	1	1519.4	0	30856.4
5	2.03	Celeriac	MC	2	3662	4574.8	110.4	2965.8	99.6	2870.4	267.2	0	8.4	52.8	0	8	24.8	1521	946.2	20.4	8.4	0	344.6	0	345.8	0.4	237.6	2241.2	11833.4	393	1.4	0	1.6	2159.8	0	34699
6	2.06	Leek	MC	2	3574	6264.8	165.4	5644.8	76.2	2540	520	0.6	5.8	42	0	6.4	24.2	1561	1158.4	16.4	0.6	0.4	210	0	339.4	0.4	547.8	2369.8	15055.8	216	3.4	2.8	0	2085.6	0	42432
7	2.09	Celeriac	SC	2	3023.4	3440.8	131.4	2664.6	98.6	2133.2	197.8	0	4	31.8	0	0	7.8	911.8	637.2	8	7	0	215	0.4	311.6	0.6	218.4	1640	12622.4	279.2	2.8	0	0	1823.8	0	30411.6
8	2.09	Leek	SC	2	3062.4	4854	116.8	4535.8	71.6	2101	420.4	0	2.4	17.4	0	2.4	17.4	1122.6	887.6	12.4	16.6	1.6	268.4	0	299.8	0	416.4	1819	14373.6	191.2	0	0	0	1715.4	0.8	36327
9	3.03	Celeriac	MC	3	3931.6	6090	130.6	3287.8	63.2	2815	608	5.4	9.2	66.2	0	4.2	20.2	1513.4	1210.4	24.6	1.2	0	287.6	0.6	357	0	316.2	2193.6	10059.2	335.6	0	4.2	1.4	2275.8	0	35612.2
10	3.06	Leek	MC	3	3646.4	5079.2	137.2	3932.2	59	2470.2	580.2	0	4	67	0	5.8	29	1352.6	1166.4	10.2	2.2	1.4	277.6	0.8	287.2	0.8	231.8	2023.8	9862.2	188	1.2	0	0	1944	0	33360.4
11	3.09	Celeriac	SC	3	4203.4	4326.8	142.4	2867.4	105.6	2615.4	264	0.4	8	81.4	0	6.8	27.4	1323.8	959.6	19.6	6.2	1	288	0.4	376.4	2	195.2	2248.4	9927.2	351	5.4	0.6	2.2	2396	0	32752
12	3.09	Leek	SC	3	4354	5983.2	137.4	5028.6	98	2944	653.4	2.4	11	79.6	0	8.8	26.6	1583.4	1214.6	20.4	11.4	3	383.6	0.4	336.6	2	308.8	2462.2	11212.2	292.8	3.6	0	1.2	2091.4	0	39254.6
			* Composite sample of 4 sub-replicate/block (Orrù et al, 2021)

## Sheet: counts_Fungi_AU_PHYLUM
Repository : https://creagov.sharepoint.com/:x:/r/sites/SUREVEG_Data_elab/Documenti%20condivisi/General/submission%20frontiers/SM2_Trinchera%20et%20al.xlsx?d=w8fc7d2d79c92464ba6bb0a3a014b7e0a&csf=1&web=1&e=wjnr0R
Name	Plot_Number	crop	Cropping_system	Block**	Aphelidiomycota	Ascomycota	Basidiobolomycota	Basidiomycota	Chytridiomycota	Entomophthoromycota	Glomeromycota	Kickxellomycota	Monoblepharomycota	Mortierellomycota	Mucoromycota	Olpidiomycota	Rozellomycota	Zoopagomycota	total counts
FUN_DEN_01	7	CABBAGE	MC	1	26	12274	0	5573	1451	19	0	5	0	6663	1307	853	66	0	28237
FUN_DEN_02	7	CABBAGE	MC	1	14	17644	0	10375	1563	36	0	0	0	12019	1649	939	54	7	44300
FUN_DEN_03	7	CABBAGE	MC	1	21	16899	0	7506	2113	13	0	0	0	8706	1112	1147	94	0	37611
FUN_DEN_04	7	CABBAGE	MC	1	28	20427	0	8429	1153	0	0	0	0	9093	1141	898	33	0	41202
FUN_DEN_05	7	CABBAGE	MC	1	19	16733	0	8926	1599	12	0	0	0	9270	1799	1482	79	2	39921
FUN_DEN_11	9	BEETROOT	MC	1	35	19743	0	11600	1813	18	0	6	0	10085	1452	36	31	0	44819
FUN_DEN_12	9	BEETROOT	MC	1	15	19367	0	14802	1466	18	0	0	0	10790	2142	36	46	12	48694
FUN_DEN_13	9	BEETROOT	MC	1	50	23396	0	11907	2252	0	3	0	0	14595	2553	10	27	0	54793
FUN_DEN_14	9	BEETROOT	MC	1	19	17602	0	9577	1921	40	0	0	0	12277	1630	0	47	0	43113
FUN_DEN_15	9	BEETROOT	MC	1	12	19156	20	13515	1277	0	7	0	0	7849	1446	19	31	6	43338
FUN_DEN_16	16	CABBAGE	MC	2	25	24445	0	11086	2261	28	0	0	0	9088	1144	587	62	0	48726
FUN_DEN_17	16	CABBAGE	MC	2	18	16731	0	8418	1456	0	0	0	0	7208	881	578	76	0	35366
FUN_DEN_18	16	CABBAGE	MC	2	10	19642	0	11520	1513	0	0	0	0	8189	1270	1866	126	0	44136
FUN_DEN_19	16	CABBAGE	MC	2	0	12967	0	6805	1297	6	0	0	0	5455	620	414	50	2	27616
FUN_DEN_20	16	CABBAGE	MC	2	22	22481	0	11841	2862	0	0	0	0	8927	817	1763	186	8	48907
FUN_DEN_26	18	BEETROOT	MC	2	31	17749	0	9430	2546	27	0	0		8817	1022	0	82	5	39709
FUN_DEN_27	18	BEETROOT	MC	2	38	32797	0	21292	3845	57	0	0	0	13446	1884	0	148	13	73520
FUN_DEN_28	18	BEETROOT	MC	2	5	25181	0	15613	2227	27	0	0	0	12806	1372	2	163	11	57407
FUN_DEN_29	18	BEETROOT	MC	2	37	23320	0	14130	2094	0	0	0	0	9882	1385	7	264	16	51135
FUN_DEN_30	18	BEETROOT	MC	2	20	21252	0	13135	2113	0	0	0	0	9787	1200	4	96	7	47614
FUN_DEN_31	28	CABBAGE	MC	3	17	19411	0	8321	2853	0	0	0	0	9040	951	1346	14	0	41953
FUN_DEN_32	28	CABBAGE	MC	3	0	14204	0	5244	1671	0	0	0	0	6392	837	884	83	0	29315
FUN_DEN_33	28	CABBAGE	MC	3	17	11345	0	4031	1255	0	0	0	0	5779	642	902	133	0	24104
FUN_DEN_34	28	CABBAGE	MC	3	38	30602	0	9847	3435	41	0	0	0	13524	1842	1803	451	0	61583
FUN_DEN_35	28	CABBAGE	MC	3	24	27810	0	9441	3707	23	2	0	0	12653	1991	971	73	0	56695
FUN_DEN_41	30	BEETROOT	MC	3	29	23568	0	10425	2345	32	0	0	0	10186	921	30	164	0	47700
FUN_DEN_42	30	BEETROOT	MC	3	28	14178	0	6383	1823	56	0	0	0	7227	578	0	31	0	30304
FUN_DEN_43	30	BEETROOT	MC	3	43	16793	0	7250	2204	45	0	0	0	9553	999	0	418	0	37305
FUN_DEN_44	30	BEETROOT	MC	3	52	23523	0	8852	2255	8	0	7	0	10170	1085	0	74	0	46026
FUN_DEN_45	30	BEETROOT	MC	3	5	15724	0	6391	1665	45	0	3	0	6701	656	8	47	0	31245
			** Analysis made on each sub-sample (only MC)

## Sheet: counts_Bac_AU_PHYLUM
Repository : https://creagov.sharepoint.com/:x:/r/sites/SUREVEG_Data_elab/Documenti%20condivisi/General/submission%20frontiers/SM2_Trinchera%20et%20al.xlsx?d=w8fc7d2d79c92464ba6bb0a3a014b7e0a&csf=1&web=1&e=wjnr0R
	Plot_Number	crop	Cropping_system	Block**	Acidobacteria	Actinobacteria	Armatimonadetes	Bacteroidetes	BRC1	Chlamydiae	Chloroflexi	Cyanobacteria	Deinococcus-Thermus	Dependentiae	Elusimicrobia	Entotheonellaeota	Euryarchaeota	FBP	FCPU426	Fibrobacteres	Firmicutes	GAL15	Gemmatimonadetes	Halanaerobiaeota	Hydrogenedentes	Kiritimatiellaeota	Latescibacteria	Lentisphaerae	Margulisbacteria	Nanoarchaeaeota	Nematoda	Nitrospirae	Omnitrophicaeota	Patescibacteria	Planctomycetes	Proteobacteria	Rokubacteria	Spirochaetes	Tenericutes	Thaumarchaeota	Verrucomicrobia	WPS-2	WS2	WS4	Zixibacteria	total counts
BAC_DEN_01	7	CABBAGE	MC	1	2395	4497	64	5500	5	43	1230	279	0	13	43	27	0	6	7	15	1279	0	446	0	3	0	142	3	0	0	0	317	5	583	2155	12342	67	22	5	0	2963	0	4	0	0	34460
BAC_DEN_02	7	CABBAGE	MC	1	2633	6459	118	3512	0	27	1658	237	0	40	23	34	7	3	0	22	1598	0	551	0	4	0	130	0	0	0	0	371	0	765	2899	14396	78	18	0	9	2691	0	8	0	0	38291
BAC_DEN_03	7	CABBAGE	MC	1	2422	4989	79	5077	4	64	1466	401	0	30	52	31	3	0	0	27	1424	0	596	0	4	2	72	0	0	0	0	278	0	600	2544	13537	51	21	0	0	3196	7	9	0	0	36986
BAC_DEN_04	7	CABBAGE	MC	1	3285	7897	115	4405	6	44	2169	470	2	0	44	36	0	0	3	41	2450	0	668	0	0	0	137	0	0	0	0	366	6	435	3502	13172	94	28	0	0	3229	0	0	0	0	42604
BAC_DEN_05	7	CABBAGE	MC	1	3602	8621	99	3745	8	24	2233	514	2	20	83	37	0	0	0	33	2277	0	697	0	0	2	160	0	0	0	0	345	5	643	3725	12651	119	16	7	5	3230	3	4	0	0	42910
BAC_DEN_11	9	BEETROOT	MC	1	3455	6458	88	4045	4	36	2100	427	0	29	58	22	0	2	7	58	2109	0	779	0	0	0	149	0	0	0	0	395	0	506	4129	13067	121	19	0	0	3512	3	6	0	0	41584
BAC_DEN_12	9	BEETROOT	MC	1	2475	6778	80	3368	7	73	1997	480	0	40	28	17	0	3	4	51	2969	0	633	0	0	0	143	0	2	0	0	266	0	467	3794	12096	87	5	3	0	2948	11	8	0	0	38833
BAC_DEN_13	9	BEETROOT	MC	1	3176	4819	49	2982	0	12	1385	297	0	22	85	47	0	0	9	19	893	0	726	0	0	0	308	0	0	0	0	390	0	267	2876	8523	93	9	9	0	2748	0	6	0	0	29750
BAC_DEN_14	9	BEETROOT	MC	1	2989	4675	30	3012	10	33	1351	329	0	33	69	39	0	0	19	31	855	0	619	0	5	0	393	0	0	0	0	351	0	254	2275	8728	87	7	0	0	2486	0	0	0	0	28680
BAC_DEN_15	9	BEETROOT	MC	1	2501	4943	47	3306	0	17	1391	313	0	0	40	19	0	0	4	21	2679	0	490	0	0	0	123	0	0	2	0	226	0	307	2883	11859	84	26	4	0	2712	6	3	0	0	34006
BAC_DEN_16	16	CABBAGE	MC	2	2878	5532	73	2663	15	39	1484	491	2	5	61	15	2	5	2	29	1562	0	764	0	2	0	157	0	0	0	0	282	0	277	2311	9267	101	4	6	0	2551	0	4	4	0	30588
BAC_DEN_17	16	CABBAGE	MC	2	1846	3751	74	2563	10	31	1060	250	0	0	35	18	0	0	0	1	675	0	544	0	0	0	142	0	0	0	0	191	0	240	1588	7690	87	5	0	0	1769	0	3	0	0	22573
BAC_DEN_18	16	CABBAGE	MC	2	1271	4691	57	3505	10	37	962	101	3	3	15	0	0	10	0	13	2047	0	406	0	0	2	55	0	0	0	0	161	0	255	1900	9559	38	0	4	0	2168	0	4	0	0	27277
BAC_DEN_19	16	CABBAGE	MC	2	2366	6579	44	3991	22	27	1307	409	3	0	0	26	0	0	0	22	3168	0	601	0	8	0	208	0	0	0	0	275	0	578	2074	13491	90	2	12	0	2679	0	3	0	0	37985
BAC_DEN_20	16	CABBAGE	MC	2	2812	6371	177	6621	19	61	1554	280	0	4	0	24	0	0	6	27	2298	0	953	0	3	0	207	0	0	0	0	317	0	576	3104	17341	71	9	4	0	3668	0	0	0	0	46507
BAC_DEN_26	18	BEETROOT	MC	2	3416	5765	169	3847	17	41	2100	459	0	23	45	19	0	0	0	15	1006	0	926	0	0	5	281	0	0	0	0	404	0	472	4047	12593	101	8	8	0	3406	0	6	0	0	39179
BAC_DEN_27	18	BEETROOT	MC	2	5014	8860	183	4790	21	77	2854	554	0	38	69	22	4	0	0	37	2088	0	1156	0	7	0	228	0	0	0	0	436	0	663	5447	19139	141	14	9	2	4308	3	7	0	0	56171
BAC_DEN_28	18	BEETROOT	MC	2	4721	10346	170	4898	30	124	2878	553	3	117	53	22	2	4	0	45	1867	0	1211	0	2	4	238	0	0	0	0	509	0	515	5473	20903	113	5	9	3	4822	0	9	0	0	59649
BAC_DEN_29	18	BEETROOT	MC	2	2580	7167	68	2773	20	61	1674	213	0	23	27	12	0	0	0	0	1372	0	640	0	0	0	108	0	0	0	0	257	0	198	3106	12488	90	6	0	0	3038	0	4	0	0	35925
BAC_DEN_30	18	BEETROOT	MC	2	3079	5754	151	2977	0	57	1679	369	0	22	27	14	0	0	0	21	936	0	862	0	0	0	187	0	0	0	0	379	0	245	3294	12001	86	0	0	3	2701	0	17	0	0	34861
BAC_DEN_31	28	CABBAGE	MC	3	3100	5378	63	3454	0	38	1330	294	0	11	51	55	5	0	9	27	1285	3	421	0	0	0	191	0	0	0	0	332	0	296	2776	9519	107	0	5	0	2697	0	0	0	0	31447
BAC_DEN_32	28	CABBAGE	MC	3	2798	6378	66	3450	6	31	1658	369	0	0	23	48	0	0	0	14	1188	0	465	0	4	5	171	0	0	0	0	347	0	360	2968	10917	110	2	0	0	2643	0	6	0	0	34027
BAC_DEN_33	28	CABBAGE	MC	3	3732	8585	109	4505	0	33	1956	413	4	31	57	61	4	0	5	28	1696	2	535	0	6	0	204	0	2	0	0	373	6	616	3634	13744	119	9	11	0	3273	5	12	0	0	43770
BAC_DEN_34	28	CABBAGE	MC	3	4863	8595	130	5966	6	49	2264	627	0	18	79	59	8	5	12	23	2535	0	718	0	9	0	252	4	0	3	0	426	0	529	4326	16075	185	11	7	0	3895	3	13	0	0	51695
BAC_DEN_35	28	CABBAGE	MC	3	4108	8708	112	6428	7	30	2022	377	0	15	35	40	8	0	5	18	1816	0	618	0	5	3	204	0	0	0	0	412	0	573	3997	16181	163	6	11	5	4133	3	5	0	0	50048
BAC_DEN_41	30	BEETROOT	MC	3	3842	8029	85	3903	0	19	2307	333	0	10	18	57	0	3	5	48	1297	0	620	0	0	0	165	0	0	0	0	328	0	346	4282	18062	132	15	0	8	3917	0	0	0	0	47831
BAC_DEN_42	30	BEETROOT	MC	3	4357	7057	139	4679	2	35	2439	542	0	25	41	68	0	3	0	12	866	0	942	0	2	0	277	0	2	0	0	508	0	643	4762	16922	142	10	9	0	3853	0	7	0	0	48344
BAC_DEN_43	30	BEETROOT	MC	3	7096	9376	175	7233	9	25	2881	787	0	48	135	107	0	0	7	43	1276	0	1489	0	10	0	585	0	0	0	0	701	0	635	6382	19330	193	10	0	4	5295	0	8	0	3	63843
BAC_DEN_44	30	BEETROOT	MC	3	4545	8576	110	4180	6	34	2351	584	2	9	30	55	4	0	3	32	1872	0	888	0	0	0	200	0	0	0	0	399	2	532	4922	19130	129	0	7	3	3541	3	11	0	0	52160
BAC_DEN_45	30	BEETROOT	MC	3	2984	8782	52	3467	7	13	1620	488	0	22	15	38	0	10	0	42	2000	0	578	0	0	0	100	0	0	0	0	285	0	470	3869	15385	90	7	5	7	3310	0	6	0	0	43652
			** Analysis made on each sub-sample (only MC)
